# Supplementary material for: Characterization of Rare Himalayan Balsam (Impatiens glandulifera Royle) Honey from Croatia
Source: Foods. 2022 Sep 29;11(19):3025. doi: 10.3390/foods11193025 (PMC9563292; doi:10.3390/foods11193025)
Supplement: Supplementary file 1 [file foods-11-03025-s001.zip]

Archive with 1 entries (1 files):
- foods-1911827-supplementary.pdf
